# Supplementary material for: LiNbO3 Thin Films through a Sol–Gel/Spin-Coating Approach Using a Novel Heterobimetallic Lithium–Niobium Precursor
Source: Nanomaterials (Basel). 2024 Feb 11;14(4):345. doi: 10.3390/nano14040345 (PMC10892834; doi:10.3390/nano14040345)
Supplement: Supplementary file 1 [file nanomaterials-14-00345-s001.zip]

Archive with 1 entries (1 files):
- nanomaterials-2853186-supplementary.pdf
